# Supplementary material for: Baculovirus-Assisted Production of Bartonella bacilliformis Proteins: A Potential Strategy for Improving Serological Diagnosis of Carrion’s Disease
Source: Pathogens. 2024 Aug 15;13(8):690. doi: 10.3390/pathogens13080690 (PMC11357310; doi:10.3390/pathogens13080690)
Supplement: Supplementary file 1 [file pathogens-13-00690-s001.zip]

Archive with 1 entries (1 files):
- pathogens-2979587-supplementary.pdf
